# Supplementary material for: Wearable Triboelectric Nanogenerator with Ground-Coupled Electrode for Biomechanical Energy Harvesting and Sensing
Source: Biosensors (Basel). 2023 May 15;13(5):548. doi: 10.3390/bios13050548 (PMC10216270; doi:10.3390/bios13050548)
Supplement: Supplementary file 1 [file biosensors-13-00548-s001.zip]

Archive with 2 entries (2 files):
- Supplementary Materials.pdf
- Supporting Video S1.mp4
